# Supplementary material for: Trigger medications and patient-related risk factors for Parkinson disease psychosis requiring anti-psychotic drugs: a retrospective cohort study
Source: BMC Neurol. 2013 Oct 12;13:145. doi: 10.1186/1471-2377-13-145 (PMC3879653; doi:10.1186/1471-2377-13-145)
Supplement: Additional file 3: Table S1 — Baseline dose of dopamine agonists (LDED mg/day) of patients who developed serious psychosis and those who did not, stratified by age. [file 1471-2377-13-145-S3.xlsx]

## Sheet: Sheet1
Supplemental Table 1 Baseline dose of dopamine agonists (LDED mg/day)
	Patients with psychosis			Patients without psychosis
	n	mean	SEM	n	mean	SEM	p
Age<70	25	81.189	18.4463	69	83.9673	10.4298	0.892
Age>=70	27	87.0102	22.4114	71	70.4324	9.55382	0.426
Total	52	84.2115	14.4949	140	76.9013	7.04941	0.615
